# Supplementary material for: Growing Human Hepatocellular Tumors Undergo a Global Metabolic Reprogramming
Source: Cancers (Basel). 2021 Apr 20;13(8):1980. doi: 10.3390/cancers13081980 (PMC8074141; doi:10.3390/cancers13081980)
Supplement: Supplementary file 1 [file cancers-13-01980-s001.zip]

Archive with 1 entries (1 files):
- cancers-1158659-supplementary.pdf
